# Supplementary material for: Tryptophan-Enriched Lactobacillus rhamnosus GG-derived Nanovesicles Promote Alveolar Bone Regeneration through Macrophage Fatty Acid Oxidation
Source: Biomater Res. 2026 Jul 17;30:0370. doi: 10.34133/bmr.0370 (PMC13376381; doi:10.34133/bmr.0370)
Supplement: Supplementary 1 — Graphical Abstract Figs. S1 and S2 Tables S1 and S2 [file bmr.0370.f1.zip]

Archive with 5 entries (5 files):
- Graphic Abstract.tif
- S1.tif
- S2.tif
- Supplementary Table S1-2.docx
- supplementary figs.docx
